# Supplementary material for: Assessing the impact of energy and fuel poverty on health: a European scoping review
Source: Eur J Public Health. 2023 Jul 12;33(5):764–70. doi: 10.1093/eurpub/ckad108 (PMC10567131; doi:10.1093/eurpub/ckad108)
Supplement: ckad108_Supplementary_Data [file ckad108_supplementary_data.zip]

Archive with 4 entries (3 files):
- ckad108_Supplementary_Data/
- ckad108_Supplementary_Data/ejph-2023-01-om-0004-File003.pdf
- ckad108_Supplementary_Data/ejph-2023-01-om-0004-File004.pdf
- ckad108_Supplementary_Data/ejph-2023-01-om-0004-File005.pdf
